# Supplementary material for: Fine-Tuning Amyloid Precursor Protein Expression through Nonsense-Mediated mRNA Decay
Source: eNeuro. 2024 Jun 3;11(6):ENEURO.0034-24.2024. doi: 10.1523/ENEURO.0034-24.2024 (PMC11164851; doi:10.1523/ENEURO.0034-24.2024)
Supplement: Table 4-1 — List of gRNAs used to generate the appbP-/- mutant. Commoners denote modifications added to increase in vitro transcription yield by T7 polymerase. Download Table 4-1, XLS file. [file eneuro-11-ENEURO.0034-24.2024-s006.xls]

## Sheet: Sheet1
gRNA Oligo	Original sequence	Modified sequence	Specificity score	Off targets	GC content
Target-specific DNA for gRNA77	GATTTAATCCAAAACAGCTC	gGATTTAATCCAAAAC AGCTC	High	125	0.35
Target-specific DNA for gRNA89	GGAGGAAGCCGGAGCTGTTT	x	Medium	42	0.6
Target-specific DNA for gRNA 235	ACAAAACTATATACAGGATA	x	Medium	187	0.25
Target-specific DNA for gRNA 241	CAGACAACAAAACTATATAC	x	Medium	182	0.3
Target-specific DNA for gRNA 485	TTAATTGTAGGCTATGTGGT	ggTTAATTGTAGGCTATGTGGT	High	93	0.35
Target-specific DNA for gRNA 489	TGTATTAATTGTAGGCTATG	x	Medium	354	0.3
Target-specific DNA for gRNA 604	ATTTGATAAAATTCAGAGGT	x	High	395	0.25
Target-specific DNA for gRNA 610	TAAAATTCAGAGGTAGGTTG	ggTAAAATTCAGAGGTAGGTTG	High	111	0.35
Target-specific DNA for gRNA 706	AGGCTAAAATGAGGCTAAAA	x	High	152	0.35
Target-specific DNA for gRNA 708	GCTAAAATGAGGCTAAAACG	x	High	256	0.4
Target-specific DNA for gRNA 1014	TTAACAGCAGGAATACCGTG	ggTTAACAGCAGGAATACCGTG	Medium	39	0.45
Target-specific DNA for gRNA 1064	GACTTTGTCCCTCGCCATCG	ggGACTTTGTCCCTCGCCATCG	Medium	38	0.6
