# Supplementary material for: Fine-Tuning Amyloid Precursor Protein Expression through Nonsense-Mediated mRNA Decay
Source: eNeuro. 2024 Jun 3;11(6):ENEURO.0034-24.2024. doi: 10.1523/ENEURO.0034-24.2024 (PMC11164851; doi:10.1523/ENEURO.0034-24.2024)
Supplement: Table 4-2 — Primers used for genotyping and Sanger sequencing. Download Table 4-2, XLS file. [file eneuro-11-ENEURO.0034-24.2024-s007.xls]

## Sheet: Sheet1
gRNA name	Forward primer	Reverse primer
gRNA77,89,235,241,489	GGACCACAGGACCATTTTAGTTTG	CTTATCCAGCCCTTCCAGTCG
gRNA 485, 604,610,706,708	CAAAACACTGGGATGAATGAA	TTAACCCAAAGGATGTAGGAA
gRNA 1014,1064	GTCTGTCTGCATCCGTGTCA	GCGCATTCTCACAAAGCACA
