# Supplementary material for: Fine-Tuning Amyloid Precursor Protein Expression through Nonsense-Mediated mRNA Decay
Source: eNeuro. 2024 Jun 3;11(6):ENEURO.0034-24.2024. doi: 10.1523/ENEURO.0034-24.2024 (PMC11164851; doi:10.1523/ENEURO.0034-24.2024)
Supplement: Table 4-3 — Primers used to show the deletion of appb in appbP-/-. Download Table 4-3, XLS file. [file eneuro-11-ENEURO.0034-24.2024-s008.xls]

## Sheet: Sheet1
Gene	Forward primer	Reverse primer
appb	TGCTCAGGAAGAAGCAGTACACCTCTA	TGCCAGATGACGTTCTTCAGGAGTC
eef1a1	GGGCAAGGGCTCCTTCAA	CGCTCGGCCTTCAGTTTG
