# Supplementary material for: Fine-Tuning Amyloid Precursor Protein Expression through Nonsense-Mediated mRNA Decay
Source: eNeuro. 2024 Jun 3;11(6):ENEURO.0034-24.2024. doi: 10.1523/ENEURO.0034-24.2024 (PMC11164851; doi:10.1523/ENEURO.0034-24.2024)
Supplement: Table 8-1 — PSI-sigma data. Splice events in wildtype controls and upf1MO injected larvae at 24hpf. Download Table 8-1, XLS file. [file eneuro-11-ENEURO.0034-24.2024-s009.xls]

## Sheet: Summary
Extended data table 7-1
Summary of change in pre-mRNA splicing in upf1 knockdown larvae compared with wiltype
	upf1MO knockdown compared with wildtype controls
Intron retention (R)	26
Alternative splice site (S)	91
exon inclusion/skipping (W)	85

## Sheet: Splicing events PSI
Event ID	Gene Symbol	Target Exon	Event Type	N	T	Exon Type	Reference Transcript	ŒîPSI (%)	T-test p-value	FDR (BH)	N Values	T Values
15_47336536_47336691_R_ENSDART00000182730_1	anapc15	15:47336476-47336811	R	3	3	-	ENSDART00000182730	-0.74	5.08993e-03	5.08993e-03	1.00502512562814, 0.87719298245614, 1.20481927710843	0.267379679144385, 0.392927308447937, 0.1953125
136439	asnsd1, zgc	9:41082187-41082636	R	3	3	-	ENSDART00000130618	-4.32	9.61504e-03	9.61504e-03	6.02409638554217, 6.06060606060606, 6.57894736842105	2.73972602739726, 2.08333333333333, 0.884955752212389
136439	asnsd1, zgc	9:41082187-41082636	R	3	3	-	ENSDART00000130618	0.94	7.25129e-03	7.25129e-03	0, 0, 0	1.01010101010101, 1.02040816326531, 0.775193798449612
136439	asnsd1, zgc	9:41082187-41082455	R	3	3	-	ENSDART00000147232	-4.45	1.74208e-03	1.74208e-03	5.74712643678161, 6.89655172413793, 5.49450549450549	2, 2.02020202020202, 0.775193798449612
21_5802833_5802911_R_ENSDART00000151459_1	ccng2	21:5802754-5803010	R	3	3	-	ENSDART00000151459	5.36	6.35328e-03	6.35328e-03	4.18118466898955, 4.04984423676012, 4.69314079422383	8.91089108910891, 9.30232558139535, 10.7954545454545
18_19123450_19123569_R_ENSDART00000143440_1	ENSDARG00000069189	18:19123332-19123895	R	3	3	-	ENSDART00000143440	0.78	1.08960e-03	1.08960e-03	0, 0, 0	0.813008130081301, 0.8, 0.72992700729927
17_26973742_26973828_R_ENSDART00000144663_1	ENSDARG00000078552	17:26973627-26973914	R	3	3	-	ENSDART00000144663	1.62	1.74221e-03	1.74221e-03	0, 0, 0	1.63934426229508, 1.49253731343284, 1.72413793103448
5_22971167_22971255_R_ENSDART00000138584_1	ENSDARG00000094025, hmgn7	5:22970963-22971303	R	3	3	-	ENSDART00000138584	0.08	3.37127e-03	3.37127e-03	0.0433526011560694, 0.0417420342284681, 0.0716332378223496	0.117272574970682, 0.144196106705119, 0.144736842105263
11_7277102_7277185_R_ENSDART00000161041_1	ENSDARG00000103619	11:7277032-7277332	R	3	3	-	ENSDART00000161041	-4.82	7.16123e-03	7.16123e-03	13.2352941176471, 13.2352941176471, 11.4093959731544	9.04255319148936, 7.80487804878049, 6.58536585365854
11_7277039_7277185_R_ENSDART00000161041_1	ENSDARG00000103619	11:7277032-7277332	R	3	3	-	ENSDART00000161041	-3.60	4.13632e-03	4.13632e-03	10.3343465045593, 10.1522842639594, 10.4072398190045	7.06521739130435, 6.89655172413793, 6.12745098039216
25_1749942_1749943_R_ENSDART00000159555_1	fbln1	25:1749848-1749980	R	3	3	-	ENSDART00000159555	2.13	6.20999e-03	6.20999e-03	0.862068965517241, 0, 0	1.88679245283019, 2.85714285714286, 2.5
3_32100288_32100417_R_ENSDART00000145331_1	fthl27	3:32100141-32100623	R	3	3	-	ENSDART00000145331	0.06	9.36921e-03	9.36921e-03	0.0554938956714761, 0.0221092195445501, 0.0416146483562214	0.093984962406015, 0.102014792144861, 0.112866817155756
21_21178411_21178631_R_ENSDART00000145872_1	ftsj1	21:21178270-21178695	R	3	3	-	ENSDART00000145872	8.15	9.82353e-03	9.82353e-03	0, 3.57142857142857, 0	9.80392156862745, 8.21917808219178, 10
23_21456520_21456805_R_ENSDART00000137573_1	her4.2	23:21455356-21456942	R	3	3	-	ENSDART00000137573	-8.39	9.75627e-03	9.75627e-03	18.0555555555556, 19.7969543147208, 22.5721784776903	10.4519774011299, 13.1086142322097, 11.7056856187291
8_49749170_49749261_R_ENSDART00000135841_1	hnrnpk	8:49749108-49749381	R	3	3	-	ENSDART00000135841	-0.87	7.48705e-03	7.48705e-03	1.29068462401796, 1.72413793103448, 1.38532580810672	0.726072607260726, 0.661577608142494, 0.396825396825397
24_39641577_39641676_R_ENSDART00000137684_1	luc7l	24:39641145-39641863	R	3	3	-	ENSDART00000137684	-17.27	7.20205e-03	7.20205e-03	38.0281690140845, 45.2380952380952, 44.392523364486	27.2058823529412, 23.3766233766234, 25.2577319587629
24_39641212_39641495_R_ENSDART00000137684_1	luc7l	24:39641145-39641863	R	3	3	-	ENSDART00000137684	-16.37	1.77339e-03	1.77339e-03	38.4615384615385, 37.8378378378378, 33.5195530726257	22.65625, 17.2897196261682, 20.7650273224044
13_36103779_36103865_R_ENSDART00000139593_1	PCNX1	13:36102688-36104307	R	3	3	-	ENSDART00000139593	-11.96	7.27552e-03	7.27552e-03	17.1428571428571, 12.5, 16.6666666666667	0, 4.54545454545455, 5.88235294117647
13_36103779_36103865_R_ENSDART00000015664_1	PCNX1	13:36102688-36103871	R	3	3	-	ENSDART00000015664	-16.28	2.86202e-03	2.86202e-03	22.2222222222222, 16.6666666666667, 20.8333333333333	0, 5, 5.88235294117647
9_32103479_32105625_R_ENSDART00000180355_1	pikfyve, ENSDARG00000093950	9:32103236-32106034	R	3	3	-	ENSDART00000180355	-0.46	1.55333e-03	1.55333e-03	0.483091787439614, 0.462962962962963, 0.421940928270042	0, 0, 0
8_23740300_23740386_R_ENSDART00000141110_1	rpl10a	8:23739918-23740535	R	3	3	-	ENSDART00000141110	0.05	1.72910e-03	1.72910e-03	0.322227806190321, 0.333747472532827, 0.332699619771863	0.379633765073694, 0.369654988677235, 0.386342623167349
4_26357528_26357817_R_ENSDART00000165231_1	tnni1d	4:26357467-26357966	R	3	3	-	ENSDART00000165231	-2.73	9.47143e-03	9.47143e-03	2.94117647058824, 3.33333333333333, 4.34782608695652	1.2987012987013, 1.12359550561798, 0
7_55635373_55636891_R_ENSDART00000184845_1	trappc2l	7:55635200-55637154	R	3	3	-	ENSDART00000184845	2.65	1.42911e-03	1.42911e-03	1.5, 1.47783251231527, 0.8	4.3956043956044, 3.75586854460094, 3.58744394618834
2_24313843_24314030_R_ENSDART00000134627_1	trnau1apb	2:24313723-24314104	R	3	3	-	ENSDART00000134627	-3.05	5.00580e-03	5.00580e-03	7.0096463022508, 8.0937167199148, 7.74647887323944	5.00878734622144, 4.94464944649447, 3.75099760574621
2_24313843_24313982_R_ENSDART00000134627_1	trnau1apb	2:24313723-24314104	R	3	3	-	ENSDART00000134627	-3.09	3.51787e-03	3.51787e-03	7.12909441233141, 8.04475226425146, 7.54614549402823	4.75770925110132, 4.94464944649447, 3.75099760574621
153284, rps12	zgc	23:31431978-31432170	R	3	3	-	ENSDART00000053542	0.11	4.32280e-03	4.32280e-03	0.069940366634764, 0.079454689917618, 0.047452712054307	0.200039223377133, 0.151608129083493, 0.181665264928511
11_16045603_16062611_S_Ex.TSS.ENSDART00000111284_1	agtrap	11:16058783-16062612	S	3	3	-	Ex.TSS.ENSDART00000111284	10.40	1.74865e-03	1.74865e-03	11.2359550561798, 9.35251798561151, 9.48275862068965	18.5483870967742, 21.7741935483871, 20.952380952381
1_7668127_7670336_S_Ex.ENSDART00000013264_1	arglu1b	1:7668226-7670337	S	3	3	-	Ex.ENSDART00000013264	-2.09	7.36185e-03	7.36185e-03	6.4, 7.29166666666667, 6.30630630630631	5.06666666666667, 4.30622009569378, 4.34782608695652
10_7996099_7997647_S_Ex.ENSDART00000140476_1	ATP6V0A2	10:7997630-7997648	S	3	3	-	Ex.ENSDART00000140476	-14.01	3.84376e-03	3.84376e-03	49.1228070175439, 51.063829787234, 53.921568627451	35.5263157894737, 35.7142857142857, 40.8450704225352
18_44631005_44631788_S_Ex.ENSDART00000098540_1	BICRA	18:44631492-44631789	S	3	3	-	Ex.ENSDART00000098540	14.80	5.67977e-03	5.67977e-03	20.5128205128205, 15.3846153846154, 21.4285714285714	37.1428571428571, 30.3030303030303, 34.2857142857143
18_6685703_6686082_S_ENSDART00000142755_1	c2cd5	18:6686053-6686082	S	3	3	-	ENSDART00000142755	-15.86	1.22955e-05	1.22955e-05	33.3333333333333, 32.03125, 33.3333333333333	17.3913043478261, 16.2962962962963, 17.4418604651163
4_5265578_5267559_S_Ex.ENSDART00000138590_1	ccdc167, ENSDARG00000015931	4:5267530-5267560	S	3	3	-	Ex.ENSDART00000138590	20.75	3.74052e-03	3.74052e-03	8.49056603773585, 2.7027027027027, 11.2244897959184	31.5789473684211, 23.8532110091743, 29.2452830188679
8_26205563_26208241_S_ENSDART00000078334_1	CELSR3	8:26205563-26205592	S	2	3	-	ENSDART00000078334	-38.68	4.46568e-03	4.46568e-03	66.6666666666667, 63.3333333333333, na	32.1428571428571, 27.7777777777778, 19.047619047619
6_27923109_27924878_S_ENSDART00000136833_1	cep63	6:27923109-27923129	S	3	3	-	ENSDART00000136833	15.79	7.15125e-03	7.15125e-03	20.7317073170732, 26.4900662251656, 21.0144927536232	42.8571428571429, 34.7826086956522, 37.9746835443038
19_42792883_42793690_S_Ex.ENSDART00000136873_1	clasp2	19:42792883-42792900	S	3	3	-	Ex.ENSDART00000136873	2.76	5.86481e-03	5.86481e-03	14.3219264892269, 15.5329949238579, 15.0144369586141	17.0658682634731, 18.3646112600536, 17.7165354330709
12_13137259_13139340_S_Ex.ENSDART00000077840_1	cmn	12:13137395-13139341	S	3	3	-	Ex.ENSDART00000077840	-38.67	8.42737e-04	8.42737e-04	69.6969696969697, 69.0265486725664, 74	36.2903225806452, 33.3333333333333, 27.0833333333333
16_15037804_15048241_S_Ex.TSS.ENSDART00000027982_1	COL14A1	16:15048207-15048242	S	3	3	-	Ex.TSS.ENSDART00000027982	16.50	9.13512e-03	9.13512e-03	12.5, 12.1951219512195, 19.1919191919192	31.5985130111524, 29.1925465838509, 32.6018808777429
6_22112433_22118064_S_Ex.ENSDART00000129202_1	ddx17	6:22112433-22116268	S	3	3	-	Ex.ENSDART00000129202	17.95	4.03483e-03	4.03483e-03	8.60655737704918, 12.8544423440454, 7.78985507246377	23.2352941176471, 29.7619047619048, 30.1104972375691
8_22282105_22282623_S_Ex.TSS.ENSDART00000005989_1	dffb	8:22282619-22282623	S	3	3	-	Ex.TSS.ENSDART00000005989	6.74	1.56269e-03	1.56269e-03	93.6708860759494, 92.7272727272727, 91.5254237288136	100, 98.1308411214953, 100
10_75226_75994_S_Ex.TSS.ENSDART00000144722_1	dyrk1aa	10:75667-75995	S	3	3	-	Ex.TSS.ENSDART00000144722	5.13	1.66117e-03	1.66117e-03	1.32450331125828, 1.23456790123457, 0	5.94059405940594, 6.875, 5.12820512820513
2_7723327_7723661_S_Ex.ENSDART00000130781_1	eif4a2	2:7723327-7723361	S	3	3	-	Ex.ENSDART00000130781	-14.04	3.09274e-04	3.09274e-04	62.1026894865526, 62.2350674373796, 59.6964586846543	46.685878962536, 49.0272373540856, 46.2135922330097
24_17209757_17211575_S_Ex.ENSDART00000121821_1	ENSDARG00000045401	24:17211573-17211575	S	3	3	-	Ex.ENSDART00000121821	6.45	3.46718e-03	3.46718e-03	66.1054994388328, 68.2862190812721, 66.1335841956726	73.8910012674271, 72.4665391969407, 73.5091743119266
7_52716884_52716978_S_Ex.ENSDART00000174061_1	ENSDARG00000077013	7:52716965-52716978	S	3	3	-	Ex.ENSDART00000174061	11.18	4.11710e-03	4.11710e-03	6.16438356164384, 6.45161290322581, 2.06185567010309	15.0684931506849, 18.2608695652174, 14.8936170212766
8_16610618_16610787_S_ENSDART00000136523_1	ENSDARG00000092337	8:16610618-16610632	S	3	3	-	ENSDART00000136523	-10.04	6.93548e-03	6.93548e-03	56.6104702750665, 59.6167494677076, 57.9173376274826	50.7186858316222, 45.8874458874459, 47.4091260634184
22_2492452_2645099_S_Ex.ENSDART00000181596_1	ENSDARG00000092849, ENSDARG00000116814	22:2495756-2645100	S	3	2	-	Ex.ENSDART00000181596	-48.24	5.45884e-03	5.45884e-03	77.2727272727273, 85.7142857142857, 69.2307692307692	na, 25, 33.3333333333333
5_61353748_61354255_S_Ex.ENSDART00000138513_1	ENSDARG00000094097	5:61353985-61354255	S	3	3	-	Ex.ENSDART00000138513	35.73	1.00729e-03	1.00729e-03	63.061797752809, 53.75, 60.1161665053243	99.1891891891892, 88.880063542494, 96.0341671751068
17_44007362_44009851_S_Ex.TSS.ENSDART00000153887_1	ENSDARG00000097825	17:44009776-44009851	S	3	3	-	Ex.TSS.ENSDART00000153887	-7.52	3.18724e-03	3.18724e-03	99.1803278688525, 100, 97.037037037037	89.7435897435898, 92.2413793103448, 91.6666666666667
5_2003045_2032640_S_TSS.ENSDART00000137721_1	ENSDARG00000110675, vkorc1l1	5:2003045-2003167	S	3	3	-	TSS.ENSDART00000137721	1.91	1.66094e-03	1.66094e-03	0, 0, 0.564971751412429	1.81818181818182, 2.32558139534884, 2.16216216216216
11_40637673_40644399_S_Ex.ENSDART00000173276_1	ENSDARG00000114408, prxl2b	11:40641693-40644400	S	3	3	-	Ex.ENSDART00000173276	18.06	7.57164e-03	7.57164e-03	0.917431192660551, 0, 0	15.0943396226415, 20.979020979021, 19.0140845070423
13_8019401_8023259_S_Ex.TSS.ENSDART00000194790_1	ENSDARG00000117431	13:8019401-8019960	S	3	3	-	Ex.TSS.ENSDART00000194790	16.17	4.47660e-03	4.47660e-03	20.4081632653061, 20.8333333333333, 17.3913043478261	39.5348837209302, 33.3333333333333, 34.2857142857143
4_25060266_25062650_S_Ex.ENSDART00000025153_1	gata3	4:25062594-25062650	S	3	3	-	Ex.ENSDART00000025153	-11.26	9.40760e-03	9.40760e-03	79.6296296296296, 81.1594202898551, 83.5443037974684	72.463768115942, 71.4285714285714, 66.6666666666667
9_46410357_46415656_S_Ex.ENSDART00000009790_1	gjc4b	9:46412742-46415657	S	3	3	-	Ex.ENSDART00000009790	4.99	4.32014e-03	4.32014e-03	5.03194888178914, 2.85132382892057, 4.24657534246575	10.1204819277108, 8.37581937363438, 8.61141011840689
10_44991027_44994529_S_Ex.TSS.ENSDART00000162566_1	h2az2b	10:44994527-44994529	S	3	3	-	Ex.TSS.ENSDART00000162566	5.34	1.82228e-03	1.82228e-03	95.0971786833856, 94.5554471210642, 94.3274734260016	100, 100, 100
17_30488443_30492028_S_Ex.ENSDART00000087111_2	itsn2b	17:30488443-30491640	S	3	3	-	Ex.ENSDART00000087111	17.21	5.25645e-03	5.25645e-03	31.7460317460317, 37.8151260504202, 35.2941176470588	52.7472527472528, 50.8771929824561, 52.8735632183908
13_28741273_28742682_S_Ex.ENSDART00000015773_1	ldb1a	13:28741273-28741283	S	3	3	-	Ex.ENSDART00000015773	4.45	5.17898e-03	5.17898e-03	8.89261744966443, 7.69230769230769, 6.82261208576998	12.1575342465753, 13.0492676431425, 11.5384615384615
13_28742826_28743312_S_Ex.TSS.ENSDART00000015773_1	ldb1a	13:28742826-28742831	S	3	3	-	Ex.TSS.ENSDART00000015773	-11.97	3.99620e-03	3.99620e-03	53.7313432835821, 55.5555555555556, 50.4347826086956	43.5897435897436, 41.0071942446043, 39.2
5_64819290_64821920_S_Ex.ENSDART00000144816_2	lix1	5:64819290-64819446	S	3	3	-	Ex.ENSDART00000144816	11.03	5.91210e-03	5.91210e-03	2.22222222222222, 4.44444444444444, 1.51515151515152	14.1509433962264, 11.0294117647059, 16.1016949152542
5_64819290_64821920_S_Ex.ENSDART00000144816_1	lix1	5:64819384-64821921	S	3	3	-	Ex.ENSDART00000144816	8.05	1.33299e-04	1.33299e-04	2.94117647058824, 1.53846153846154, 2.22222222222222	9.9009900990099, 10.9489051094891, 10
6_58972454_58974764_S_Ex.TSS.ENSDART00000144514_1	mars1	6:58974736-58974764	S	3	3	-	Ex.TSS.ENSDART00000144514	-44.80	3.53592e-03	3.53592e-03	100, 100, 100	50.7692307692308, 60, 54.8387096774194
6_58972454_58974822_S_Ex.TSS.ENSDART00000144514_1	mars1	6:58974736-58974822	S	3	3	-	Ex.TSS.ENSDART00000144514	-44.80	3.53592e-03	3.53592e-03	100, 100, 100	50.7692307692308, 60, 54.8387096774194
6_52830859_52839361_S_Ex.ENSDART00000002571_1	matn4	6:52839267-52839362	S	3	3	-	Ex.ENSDART00000002571	-5.56	1.34683e-03	1.34683e-03	6.65938864628821, 5.92396109637489, 7.40740740740741	0.996677740863787, 1.53396639883126, 0.77319587628866
13_12629141_12632240_S_Ex.TSS.ENSDART00000140096_1	metap1	13:12632223-12632241	S	3	3	-	Ex.TSS.ENSDART00000140096	0.68	9.11483e-03	9.11483e-03	0.106496272630458, 0.465549348230912, 0.380589914367269	0.961538461538462, 0.879120879120879, 1.14503816793893
1_468658_470449_S_ENSDART00000152511_1	mettl21e	1:468658-468678	S	3	3	-	ENSDART00000152511	2.44	9.27403e-03	9.27403e-03	1.66163141993958, 0.869565217391304, 1.45348837209302	3.74479889042996, 4.43951165371809, 3.11572700296736
3_25143293_25144068_S_Ex.ENSDART00000089325_1	mief1	3:25144065-25144068	S	3	3	-	Ex.ENSDART00000089325	-17.84	9.27437e-03	9.27437e-03	90.1408450704225, 83.6065573770492, 93.0232558139535	74.468085106383, 69.6629213483146, 69.1176470588235
5_28261456_28262183_S_Ex.ENSDART00000087684_1	ncaph	5:28261456-28261493	S	3	3	-	Ex.ENSDART00000087684	-12.86	3.05259e-03	3.05259e-03	100, 100, 100	88.5057471264368, 86.7924528301887, 86.1111111111111
15_21712599_21713148_S_Ex.ENSDART00000147987_1	nkapd1	15:21712599-21712796	S	3	3	-	Ex.ENSDART00000147987	-8.72	2.12238e-03	2.12238e-03	95.5, 98.3240223463687, 97.2972972972973	88.5057471264368, 89.7849462365591, 86.6666666666667
12_24628939_24635380_S_TSS.ENSDART00000056256_1	nrxn1a	12:24628939-24628947	S	3	3	-	TSS.ENSDART00000056256	7.54	6.25554e-03	6.25554e-03	22.8571428571429, 23.6111111111111, 25.974025974026	30.7692307692308, 30.4878048780488, 33.8028169014084
6_10742558_10744941_S_Ex.ENSDART00000045299_1	ola1	6:10742644-10744942	S	3	3	-	Ex.ENSDART00000045299	0.29	2.30620e-03	2.30620e-03	0.0401606425702811, 0.0671140939597315, 0	0.267737617135207, 0.33544539694372, 0.368867576540022
16_12005094_12005475_S_Ex.ENSDART00000143442_1	P3H3	16:12005471-12005475	S	3	3	-	Ex.ENSDART00000143442	-12.04	8.25670e-03	8.25670e-03	94.8717948717949, 96.7741935483871, 93.4782608695652	85.5072463768116, 83.8541666666667, 79.6407185628742
17_20149894_20151704_S_Ex.ENSDART00000191995_1	p4ha1b	17:20151182-20151705	S	3	3	-	Ex.ENSDART00000191995	5.97	2.23076e-03	2.23076e-03	4.34782608695652, 3.30188679245283, 2.14067278287462	8.93617021276596, 10.2739726027397, 8.5
17_20149894_20154836_S_Ex.ENSDART00000104874_1	p4ha1b	17:20151182-20154837	S	3	3	-	Ex.ENSDART00000104874	5.97	2.23076e-03	2.23076e-03	4.34782608695652, 3.30188679245283, 2.14067278287462	8.93617021276596, 10.2739726027397, 8.5
12_3723821_3723916_S_Ex.TSS.ENSDART00000108771_1	pagr1	12:3723821-3723840	S	3	3	-	Ex.TSS.ENSDART00000108771	5.36	7.39749e-03	7.39749e-03	0, 1.11111111111111, 1.99556541019956	5.0561797752809, 6.29067245119306, 7.83289817232376
23_32006268_32007335_S_Ex.TSS.ENSDART00000140351_1	PAN2	23:32006268-32006279	S	3	3	-	Ex.TSS.ENSDART00000140351	6.07	3.79679e-03	3.79679e-03	10.5555555555556, 10.6145251396648, 12.4324324324324	16.1290322580645, 18.6868686868687, 16.9902912621359
22_35181939_35186910_S_Ex.TSS.ENSDART00000164443_1	pfn2b	22:35181939-35182300	S	3	3	-	Ex.TSS.ENSDART00000164443	-7.92	9.52663e-04	9.52663e-04	12.6187961985216, 13.1674757281553, 11.0808973487424	5.65642458100559, 3.51288056206089, 3.92781316348195
15_7158286_7158556_S_Ex.ENSDART00000114560_1	PIK3CB	15:7158468-7158556	S	3	3	-	Ex.ENSDART00000114560	-41.01	1.69614e-03	1.69614e-03	100, 97.8260869565217, 98.8235294117647	60, 60.2739726027397, 53.3333333333333
3_59073275_59083019_S_Ex.TSS.ENSDART00000167468_2	prpsap1	3:59073275-59077785	S	3	3	-	Ex.TSS.ENSDART00000167468	6.28	2.27617e-03	2.27617e-03	2.74725274725275, 2.02020202020202, 1.05263157894737	7.55813953488372, 7.53768844221105, 9.55056179775281
9_7579036_7600806_S_Ex.ENSDART00000081543_1	ptprna	9:7579036-7588144	S	3	3	-	Ex.ENSDART00000081543	6.82	4.76670e-03	4.76670e-03	87.6923076923077, 88.861985472155, 85.9550561797753	95.114006514658, 94.4444444444444, 93.416149068323
2_32667980_32670820_S_TSS.ENSDART00000145718_1	puf60a	2:32667980-32668668	S	3	3	-	TSS.ENSDART00000145718	13.55	8.79149e-03	8.79149e-03	19.0355329949239, 19.8428290766208, 24.8502994011976	33.5195530726257, 36.1990950226244, 34.6456692913386
2_32668033_32670820_S_TSS.ENSDART00000145718_1	puf60a	2:32668033-32668668	S	3	3	-	TSS.ENSDART00000145718	13.55	8.79149e-03	8.79149e-03	19.0355329949239, 19.8428290766208, 24.8502994011976	33.5195530726257, 36.1990950226244, 34.6456692913386
17_27803666_27806077_S_ENSDART00000169708_1	qkia	17:27803666-27803788	S	3	3	-	ENSDART00000169708	-20.32	4.68243e-03	4.68243e-03	56.3084112149533, 58.6605080831409, 60.9756097560976	39.7368421052632, 41.6666666666667, 33.5748792270531
16_31908319_31912696_S_Ex.ENSDART00000027364_4	rbfox1l	16:31908319-31911085	S	3	3	-	Ex.ENSDART00000027364	2.02	8.00299e-03	8.00299e-03	1.59362549800797, 2.24260958205912, 2.65957446808511	4.52755905511811, 3.69515011547344, 4.33854907539118
23_22925657_22926461_S_Ex.TSS.ENSDART00000111345_1	RERE	23:22925907-22926462	S	3	3	-	Ex.TSS.ENSDART00000111345	4.61	4.75268e-03	4.75268e-03	2.04778156996587, 0.828729281767956, 2.89473684210526	5.49450549450549, 6.83760683760684, 7.27272727272727
3_19869352_19897909_S_Ex.ENSDART00000134969_1	rnd2	3:19890605-19897910	S	3	3	-	Ex.ENSDART00000134969	26.94	4.51177e-05	4.51177e-05	45.3703703703704, 43.6363636363636, 42.0560747663551	68.5714285714286, 71.5909090909091, 71.7105263157895
7_30565830_30566153_S_Ex.ENSDART00000173789_1	rnf111	7:30565830-30565832	S	3	3	-	Ex.ENSDART00000173789	10.96	8.77316e-03	8.77316e-03	52.3809523809524, 50.4464285714286, 47.8787878787879	61.1940298507463, 60.4790419161677, 61.9047619047619
5_32882860_32883835_S_TSS.ENSDART00000141676_1	rpl12	5:32882860-32882968	S	3	3	-	TSS.ENSDART00000141676	0.51	2.74326e-03	2.74326e-03	1.24559082892416, 1.1097715539893, 1.30217731264285	1.66849930678396, 1.72485280703209, 1.80631990058583
7_67467748_67468998_S_Ex.TSS.ENSDART00000170322_1	rpl13	7:67467748-67467911	S	3	3	-	Ex.TSS.ENSDART00000170322	0.18	1.49736e-03	1.49736e-03	0.0986387847701716, 0.0620102598793619, 0.122720897615708	0.294275013376137, 0.251572327044025, 0.29182044459703
19_17389708_17392838_S_Ex.TSS.ENSDART00000034837_1	rpl15	19:17390901-17392839	S	3	3	-	Ex.TSS.ENSDART00000034837	0.05	6.87348e-03	6.87348e-03	0.0383183709218305, 0.0249467047670885, 0.0500467828622408	0.0758325090669304, 0.0900873847632203, 0.0956435887942737
19_17389708_17392838_S_Ex.TSS.ENSDART00000034837_3	rpl15	19:17389708-17390962	S	3	3	-	Ex.TSS.ENSDART00000034837	0.06	2.81467e-03	2.81467e-03	0.0545538856005019, 0.0338211088814232, 0.0541219258746103	0.104496620187441, 0.101061141990905, 0.121780429884917
21_19061782_19062241_S_TSS.ENSDART00000132882_1	rpl17	21:19061782-19061998	S	3	3	-	TSS.ENSDART00000132882	0.34	6.87945e-03	6.87945e-03	0.61624649859944, 0.491323844804055, 0.556766858744744	0.874831763122476, 0.883612511519488, 0.912745843746604
7_59649649_59649747_S_Ex.TSS.ENSDART00000123520_2	rpl34	7:59649649-59649660	S	3	3	-	Ex.TSS.ENSDART00000123520	0.24	9.65892e-04	9.65892e-04	0.252703932073183, 0.211656209842014, 0.281861811533481	0.464320625610948, 0.517881571233144, 0.489945901806675
18_45784306_45786692_S_Ex.ENSDART00000151699_2	rpl35a	18:45784564-45786693	S	3	3	-	Ex.ENSDART00000151699	0.15	6.12655e-04	6.12655e-04	0.0462661142773023, 0.0358202845154027, 0.0731156817242585	0.201385725587974, 0.183013768593986, 0.214024673410463
7_54098076_54098557_S_Ex.TSS.ENSDART00000165499_2	rps17	7:54098444-54098558	S	3	3	-	Ex.TSS.ENSDART00000165499	0.18	6.40590e-03	6.40590e-03	0.0490115994118608, 0.0286123032904149, 0.0524177696239025	0.247691961269984, 0.182348650619985, 0.233939175814288
25_192714_195642_S_Ex.ENSDART00000153983_1	RPS17	25:192714-193389	S	3	3	-	Ex.ENSDART00000153983	0.15	1.06577e-03	1.06577e-03	0.0338562239024941, 0.0247179902026875, 0.067700509869465	0.172951709169832, 0.216014677161626, 0.197490706319703
7_58748914_58749090_S_Ex.ENSDART00000052331_1	rps20	7:58748914-58748963	S	3	3	-	Ex.ENSDART00000052331	0.05	1.06482e-03	1.06482e-03	0.0172090710925848, 0.0175943698016635, 0.0295508274231678	0.0646398932399183, 0.065205578699511, 0.0763105507631055
13_30233265_30234319_S_Ex.TSS.ENSDART00000133404_1	rps24	13:30233828-30234320	S	3	3	-	Ex.TSS.ENSDART00000133404	0.04	1.58567e-04	1.58567e-04	0, 0, 0	0.0367748460053324, 0.0355942258255883, 0.037109506780919
dkey-23i12.5	si	7:25046314-25046402	S	3	3	-		1.74	8.78248e-03	8.78248e-03	0, 0, 0	1.52838427947598, 2.0671834625323, 1.63678877630553
13_50359798_50361844_S_Ex.ENSDART00000098209_1	SIRT1	13:50359894-50361845	S	3	3	-	Ex.ENSDART00000098209	7.70	8.59939e-03	8.59939e-03	0, 2.30769230769231, 3.84615384615385	10.989010989011, 10.8108108108108, 7.46268656716418
6_49101907_49103026_S_ENSDART00000143369_1	slc25a55a	6:49101907-49101923	S	3	3	-	ENSDART00000143369	-17.45	2.06200e-03	2.06200e-03	30.1960784313725, 36.5079365079365, 33.5740072202166	18.4375, 16.1220043572985, 13.3779264214047
5_58478355_58481576_S_TSS.ENSDART00000127958_1	slc37a2	5:58478355-58478400	S	3	3	-	TSS.ENSDART00000127958	8.17	6.54338e-03	6.54338e-03	31.2412831241283, 27.6571428571429, 31.006160164271	39.2638036809816, 36.7149758454106, 38.4253819036428
17_28722514_28724507_S_Ex.ENSDART00000126967_1	strn3	17:28724505-28724507	S	3	3	-	Ex.ENSDART00000126967	-3.28	4.94304e-03	4.94304e-03	93.7254901960784, 93.859649122807, 95.0980392156863	90.3030303030303, 91.5492957746479, 91
20_2741725_2743834_S_Ex.TSS.ENSDART00000152269_1	syncrip	20:2741725-2741881	S	3	3	-	Ex.TSS.ENSDART00000152269	-36.12	4.95700e-03	4.95700e-03	53.8461538461538, 55.8823529411765, 40.5405405405405	9.30232558139535, 10.6060606060606, 22
4_21285858_21290735_S_Ex.ENSDART00000041861_1	syt1a	4:21290727-21290735	S	3	2	-	Ex.ENSDART00000041861	-32.70	8.56455e-03	8.56455e-03	62.5, 70.5882352941177, 75	na, 33.3333333333333, 40
16_20910939_20912110_S_Ex.ENSDART00000046766_1	tax1bp1b, hoxa10b	16:20912108-20912110	S	3	3	-	Ex.ENSDART00000046766	4.30	7.14321e-03	7.14321e-03	91.2, 89.1774891774892, 89.5470383275261	93.5483870967742, 94.8818897637795, 94.4029850746269
7_52533670_52540944_S_ENSDART00000009938_1	tcf12	7:52540906-52540944	S	3	3	-	ENSDART00000009938	-8.52	5.34044e-03	5.34044e-03	74.5901639344262, 76.7241379310345, 74.1573033707865	68.7150837988827, 64.7435897435898, 66.4596273291926
23_2435779_2438339_S_Ex.ENSDART00000126038_2	tcp1	23:2435779-2437148	S	3	3	-	Ex.ENSDART00000126038	0.30	9.38924e-03	9.38924e-03	0, 0, 0	0.254916241806264, 0.287581699346405, 0.354039266173157
8_25900151_25902182_S_TSS.ENSDART00000124300_1	tmem115, rhoab	8:25900151-25900351	S	3	3	-	TSS.ENSDART00000124300	6.43	2.52570e-03	2.52570e-03	19.0053285968028, 20.8080808080808, 21.2927756653992	27.8422273781903, 26.9291338582677, 25.6214149139579
25_31412997_31416231_S_Ex.ENSDART00000103395_6	tnnt3a	25:31412997-31416115	S	3	3	-	Ex.ENSDART00000103395	-0.80	8.88939e-03	8.88939e-03	1.4756517461879, 1.43941376602984, 1.11650485436893	0.520542851831195, 0.455081746165515, 0.643400272957692
18_41300170_41300306_S_Ex.ENSDART00000087566_1	trip12	18:41300304-41300307	S	3	3	-	Ex.ENSDART00000087566	3.80	8.16458e-03	8.16458e-03	9.1304347826087, 7.75193798449612, 7.6056338028169	12.4590163934426, 12.6288659793814, 10.7969151670951
2_24311896_24313722_S_Ex.ENSDART00000078975_1	trnau1apb	2:24312677-24313723	S	3	3	-	Ex.ENSDART00000078975	0.83	9.46618e-03	9.46618e-03	1.78082191780822, 2.15909090909091, 1.73812282734647	2.79531109107304, 2.87009063444109, 2.50809061488673
17_6358737_6361505_S_Ex.TSS.ENSDART00000115389_1	txlnbb	17:6358737-6358750	S	3	3	-	Ex.TSS.ENSDART00000115389	1.47	6.92175e-03	6.92175e-03	2.34445446348061, 1.96078431372549, 1.71073094867807	3.55472404115996, 3.07467057101025, 3.80794701986755
16_52565393_52568035_S_Ex.ENSDART00000035761_1	ubr5	16:52565393-52565407	S	3	3	-	Ex.ENSDART00000035761	8.17	9.30447e-03	9.30447e-03	76.4505119453925, 72.4452554744526, 72.9787234042553	82.3529411764706, 80.7843137254902, 83.2547169811321
17_45639946_45642811_S_Ex.ENSDART00000153669_1	vcpkmt	17:45639946-45639956	S	3	3	-	Ex.ENSDART00000153669	-16.77	3.38180e-03	3.38180e-03	64.5161290322581, 66.6666666666667, 71.2962962962963	50.4761904761905, 53.3834586466165, 48.2993197278912
10_20104414_20105328_S_Ex.ENSDART00000079922_1	xpo7, pbdc1	10:20105099-20105328	S	3	3	-	Ex.ENSDART00000079922	3.35	1.41610e-03	1.41610e-03	93.3333333333333, 94.2462600690449, 93.6986301369863	96.7567567567568, 96.8342644320298, 97.741273100616
18_49248622_49250844_S_TSS.ENSDART00000142004_1	yif1b	18:49248622-49248630	S	3	3	-	TSS.ENSDART00000142004	7.80	7.57181e-04	7.57181e-04	36.3636363636364, 37.6623376623377, 38.3333333333333	45.2830188679245, 46.2962962962963, 44.1860465116279
113372	zgc	17:49637538-49637588	S	3	3	-		-23.62	9.12838e-04	9.12838e-04	27.027027027027, 31.25, 26.8292682926829	2.22222222222222, 8.57142857142857, 3.44827586206897
77158, ENSDARG00000096820	zgc	25:16939090-16939486	S	3	3	-		21.16	7.52428e-03	7.52428e-03	25, 35.2112676056338, 31.1111111111111	55, 45.5696202531646, 54.2372881355932
19_21698569_21703473_S_Ex.TSS.ENSDART00000155126_2	znf516	19:21698569-21699859	S	3	3	-	Ex.TSS.ENSDART00000155126	13.90	1.07537e-03	1.07537e-03	70.7182320441989, 72.1649484536082, 68.1592039800995	86.4516129032258, 82.5503355704698, 83.7349397590361
22_30260706_30268882_W_ENSDART00000185369_1	add3a	22:30262858-30262935	W	3	3	-	ENSDART00000185369	-10.75	2.01426e-03	2.01426e-03	46.4824120603015, 49.4974874371859, 47.1204188481675	36.3354037267081, 37.8453038674033, 36.6559485530547
20_33862819_33864605_W_ENSDART00000007700_1	atf6	20:33863920-33863999	W	3	3	-	ENSDART00000007700	-54.27	7.11561e-03	7.11561e-03	100, 100, 100	51.219512195122, 49.3827160493827, 36.5853658536585
11_6065243_6068312_W_ENSDART00000122262_1	babam1	11:6068013-6068071	W	3	3	-	ENSDART00000122262	32.81	5.63045e-03	5.63045e-03	12.5786163522013, 22.0125786163522, 14.2857142857143	42.4, 57.5129533678757, 47.3958333333333
6_11963625_11967931_W_ENSDART00000109552_1	BAZ2B	6:11963792-11963857	W	2	3	-	ENSDART00000109552	-17.29	7.34783e-03	7.34783e-03	na, 97.4418604651163, 94.1176470588235	78.4982935153584, 75.3943217665615, 81.5884476534296
8_25967891_25969318_W_ENSDART00000086583_1	borcs6	8:25969153-25969236	W	3	3	-	ENSDART00000086583	-21.58	4.72208e-03	4.72208e-03	100, 93.2203389830508, 100	75.4838709677419, 81.3953488372093, 71.6049382716049
18_6685703_6696653_W_ENSDART00000162398_1	c2cd5	18:6686083-6686154	W	3	3	-	ENSDART00000162398	8.31	1.81189e-03	1.81189e-03	55.2845528455285, 56.5384615384615, 57.0175438596491	64.7887323943662, 64.2585551330799, 64.7368421052632
1_56132802_56134985_W_ENSDART00000052688_1	c3a.1	1:56134467-56134547	W	3	3	-	ENSDART00000052688	-25.42	3.54632e-04	3.54632e-04	100, 100, 100	75.4716981132076, 73.8317757009346, 74.4360902255639
23_30902067_30910181_W_ENSDART00000146859_1	CABLES2	23:30906533-30906610	W	3	3	-	ENSDART00000146859	22.38	9.79334e-03	9.79334e-03	73.9130434782609, 64.1025641025641, 65.8536585365854	90.4761904761905, 88.2352941176471, 92.3076923076923
18_22381270_22385624_W_ENSDART00000141051_1	carmil2	18:22384740-22384808	W	3	3	-	ENSDART00000141051	-21.25	7.79347e-03	7.79347e-03	100, 100, 99.0867579908676	77.710843373494, 82.2429906542056, 75.3694581280788
1_33366545_33375076_W_ENSDART00000136097_2	cd99	1:33374039-33374086	W	3	3	-	ENSDART00000136097	-19.29	4.74090e-03	4.74090e-03	60, 68.0608365019012, 65.7142857142857	47.6793248945148, 40.4907975460123, 47.7477477477478
22_461567_464772_W_ENSDART00000082453_1	celsr2	22:462077-462204	W	3	3	-	ENSDART00000082453	-2.85	9.00112e-03	9.00112e-03	94.2196531791908, 95.2080706179067, 93.7915742793791	91.8741808650066, 91.1342894393742, 91.6666666666667
1_12355255_12361216_W_ENSDART00000138759_1	clta	1:12357283-12357336	W	3	3	-	ENSDART00000138759	1.70	9.42145e-03	9.42145e-03	10.4670558798999, 9.65641952983725, 10.4206138688897	11.8043844856661, 11.4900153609831, 12.3400065638333
1_37259469_37265186_W_ENSDART00000043855_1	dclk2a	1:37260430-37260486	W	3	3	-	ENSDART00000043855	15.59	5.88214e-03	5.88214e-03	39.1752577319588, 37.7777777777778, 32.5842696629214	50, 56.3218390804598, 50
6_59841703_59845170_W_ENSDART00000154647_1	ddx3xb	6:59842459-59842509	W	3	3	-	ENSDART00000154647	-4.19	1.96047e-03	1.96047e-03	18.0067001675042, 18.5689948892675, 19.2087454450807	14.1475211608222, 14.7239263803681, 14.34854315558
2_51009425_51025650_W_ENSDART00000163917_2	eef1da	2:51025128-51025193	W	3	3	-	ENSDART00000163917	2.56	9.62560e-03	9.62560e-03	15.0013612850531, 14.3612800846337, 14.9133818729601	16.5583008235804, 17.5898203592814, 17.8045515394913
19_22655768_22663044_W_ENSDART00000023926_3	eif3eb	19:22658322-22658439	W	3	3	-	ENSDART00000023926	-41.09	4.85783e-03	4.85783e-03	85.0574712643678, 88.6075949367088, 71.2121212121212	34.1176470588235, 45.8904109589041, 41.6
25_31905056_31906800_W_ENSDART00000149471_1	EIF3J, eif3ja	25:31905465-31905556	W	3	3	-	ENSDART00000149471	-6.71	6.51129e-03	6.51129e-03	100, 100, 100	94.3684633950121, 92.8714859437751, 92.627824019025
9_24102507_24105195_W_ENSDART00000126198_1	ENSDARG00000030012	9:24104812-24104883	W	3	3	-	ENSDART00000126198	-55.74	6.45925e-03	6.45925e-03	94.5504087193461, 91.3544668587896, 93.7965260545906	47.112462006079, 35.195530726257, 30.1587301587302
24_17209757_17211801_W_ENSDART00000121821_1	ENSDARG00000045401	24:17211573-17211596	W	3	3	-	ENSDART00000121821	6.13	1.76054e-03	1.76054e-03	70.3125, 71.7573221757322, 71.1201079622132	77.34375, 76.0900140646976, 78.143550998381
17_15456487_15464368_W_ENSDART00000156905_25	ENSDARG00000057903	17:15463785-15463832	W	2	3	-	ENSDART00000156905	39.69	4.63999e-04	4.63999e-04	13.3333333333333, 16.1290322580645, na	56.8181818181818, 54.8387096774194, 51.6129032258064
16_26723321_26726595_W_ENSDART00000177668_1	ENSDARG00000073918	16:26724304-26724330	W	3	3	-	ENSDART00000177668	8.96	2.47609e-03	2.47609e-03	10, 12.1212121212121, 8.88888888888889	17.9487179487179, 18.8811188811189, 21.0526315789474
12_21674782_21677791_W_ENSDART00000112726_1	ENSDARG00000076913	12:21677294-21677418	W	3	3	-	ENSDART00000112726	4.88	1.34608e-03	1.34608e-03	90.4109589041096, 91.705069124424, 90.4967602591793	95.3795379537954, 95.6164383561644, 96.2529274004684
14_6939606_6940579_W_ENSDART00000126279_1	ENSDARG00000089372	14:6939912-6940002	W	3	3	-	ENSDART00000126279	-24.50	4.24907e-03	4.24907e-03	89.0721649484536, 89.748743718593, 81.5254237288136	64.7831800262812, 65.9851301115242, 56.0767590618337
11_17139491_17140723_W_ENSDART00000144056_1	ENSDARG00000092254	11:17139905-17139960	W	2	3	-	ENSDART00000144056	-13.62	5.84753e-03	5.84753e-03	na, 100, 100	84.6153846153846, 86.3013698630137, 88.2352941176471
5_61353748_61354255_W_ENSDART00000145442_1	ENSDARG00000094097	5:61353985-61354021	W	3	3	-	ENSDART00000145442	37.85	1.35985e-03	1.35985e-03	60.4166666666667, 48.9485134155185, 55.0408719346049	97.8039635779325, 86.1863240018357, 93.9776951672862
11_25403912_25405363_W_ENSDART00000089120_1	ENSDARG00000097733, adnpa	11:25405104-25405216	W	3	3	-	ENSDART00000089120	-6.83	4.69975e-03	4.69975e-03	98.7951807228916, 97.4413646055437, 100	92.8571428571429, 92.7631578947368, 90.1162790697674
3_24599932_24600730_W_ENSDART00000169405_1	ENSDARG00000099247	3:24600302-24600348	W	3	3	-	ENSDART00000169405	-23.54	5.86463e-03	5.86463e-03	87.2340425531915, 89.7435897435898, 89.1891891891892	65.8914728682171, 60.7594936708861, 68.8888888888889
7_39425286_39427643_W_ENSDART00000163705_1	ENSDARG00000099385	7:39426988-39427080	W	3	3	-	ENSDART00000163705	-7.09	1.34436e-03	1.34436e-03	87.2289156626506, 88.5428253615128, 89.4268774703557	82.3451910408432, 81.3813813813814, 80.2083333333333
13_19153072_19153344_W_ENSDART00000194287_1	ENSDARG00000117286	13:19153165-19153240	W	3	3	-	ENSDART00000194287	-17.83	6.20770e-03	6.20770e-03	91.304347826087, 100, 96.9230769230769	81.3333333333333, 78.8135593220339, 74.6031746031746
9_24210103_24211055_W_ENSDART00000090280_2	ftcdnl1	9:24210430-24210585	W	3	3	-	ENSDART00000090280	-26.79	6.42392e-03	6.42392e-03	88.4615384615385, 83.3333333333333, 83.6363636363636	64.8648648648649, 53.4246575342466, 56.7567567567568
15_29472840_29477542_W_ENSDART00000112375_1	GDPD5	15:29475407-29475421	W	3	3	-	ENSDART00000112375	9.18	8.72442e-03	8.72442e-03	9.52380952380952, 14.2857142857143, 11.1111111111111	21.4285714285714, 19.1489361702128, 21.875
17_4054629_4060443_W_ENSDART00000151849_1	hao1	17:4059638-4059796	W	3	3	-	ENSDART00000151849	-37.99	1.81280e-03	1.81280e-03	93.8461538461538, 97.4424552429668, 96.6996699669967	63.0188679245283, 57.2755417956656, 53.7366548042705
14_7377743_7380426_W_ENSDART00000141471_1	hars	14:7378677-7378985	W	3	3	-	ENSDART00000141471	3.38	5.67692e-03	5.67692e-03	7.41127348643006, 9.01639344262295, 8.22622107969152	12.3505976095618, 10.9574468085106, 11.4754098360656
10_14533470_14540421_W_ENSDART00000039161_1	hdhd2	10:14536264-14536399	W	3	3	-	ENSDART00000039161	-12.63	7.57824e-03	7.57824e-03	100, 100, 100	88.7640449438202, 85.1851851851852, 88.1578947368421
16_42888357_42890243_W_ENSDART00000149317_1	hjv	16:42889847-42889926	W	3	3	NMD	ENSDART00000149317	0.61	4.89558e-03	4.89558e-03	0.13869625520111, 0, 0	0.50761421319797, 0.767263427109974, 0.687285223367698
5_470821_471605_W_ENSDART00000025183_1	ift74	5:471460-471513	W	3	3	-	ENSDART00000025183	4.44	4.20409e-03	4.20409e-03	93.5853379152348, 93.070652173913, 94.928335170893	98.4526112185687, 99.1031390134529, 97.3579920739762
15_1522706_1531185_W_ENSDART00000056763_1	ift80	15:1523792-1523902	W	3	3	-	ENSDART00000056763	-61.86	4.63444e-03	4.63444e-03	100, 100, 100	32.4324324324324, 46.3917525773196, 35.5932203389831
8_28334029_28337759_W_ENSDART00000005583_1	kdm5bb	8:28336451-28336507	W	3	3	-	ENSDART00000005583	24.15	1.50409e-03	1.50409e-03	42.350332594235, 36.5591397849462, 34.6938775510204	64.6511627906977, 62.7760252365931, 58.6330935251799
12_18971526_18979141_W_ENSDART00000153279_2	l3mbtl2	12:18976015-18976145	W	3	3	-	ENSDART00000153279	-19.47	4.99685e-03	4.99685e-03	45.0819672131148, 50.6172839506173, 46.0674157303371	32.8947368421053, 25.1968503937008, 25.2525252525253
22_16308977_16310675_W_ENSDART00000105678_1	lrrc39	22:16309341-16309446	W	3	3	-	ENSDART00000105678	-4.81	9.47842e-03	9.47842e-03	100, 100, 100	95.9758551307847, 94.3462897526502, 95.2542372881356
6_30117499_30119267_W_ENSDART00000022586_1	lrrc40	6:30117574-30117746	W	3	3	-	ENSDART00000022586	-11.99	1.86266e-03	1.86266e-03	88.0794701986755, 84.8314606741573, 87.6623376623377	73.1034482758621, 74.3055555555556, 77.2058823529412
14_31556441_31558860_W_ENSDART00000034979_1	mospd1	14:31558703-31558778	W	3	3	-	ENSDART00000034979	-5.08	8.61763e-03	8.61763e-03	96.8503937007874, 99.4134897360704, 98.2404692082112	92.3076923076923, 93.3534743202417, 93.5897435897436
12_18784853_18786008_W_ENSDART00000152918_1	mrtfab	12:18785177-18785237	W	3	3	-	ENSDART00000152918	-19.25	7.38212e-03	7.38212e-03	71.9907407407407, 68.9075630252101, 71.571072319202	50.8670520231214, 55.9859154929578, 47.8802992518703
14_16079648_16082468_W_ENSDART00000165656_1	mxd3	14:16081704-16081809	W	3	3	-	ENSDART00000165656	-44.22	6.14606e-06	6.14606e-06	96.7914438502674, 98.1012658227848, 100	52.9411764705882, 55.3424657534247, 53.9509536784741
6_33911360_33912188_W_ENSDART00000057285_1	nasp	6:33911759-33911887	W	3	3	NMD	ENSDART00000057285	-8.20	1.50696e-03	1.50696e-03	81.9749746364559, 81.5477002866112, 83.0058089234952	75.2869014641868, 73.8308619846831, 72.8246753246753
13_33246430_33248157_W_ENSDART00000141912_2	ndufaf1	13:33247038-33247157	W	3	3	-	ENSDART00000141912	-7.77	1.02616e-03	1.02616e-03	10.377358490566, 12.093023255814, 11.2994350282486	2.18579234972678, 4.34782608695652, 3.93258426966292
19_17402214_17403407_W_ENSDART00000127353_1	nr1d2b	19:17402630-17402718	W	3	3	-	ENSDART00000127353	-25.78	3.68649e-03	3.68649e-03	100, 94.5945945945946, 89.041095890411	70.9090909090909, 71.4285714285714, 63.963963963964
11_6115866_6117126_W_ENSDART00000161458_1	nr2f6b	11:6116881-6117043	W	3	3	-	ENSDART00000161458	4.64	9.15997e-03	9.15997e-03	1.94174757281553, 4.28410372040586, 2.41492864983535	8.23095823095823, 6.76835081029552, 7.55968169761273
12_24598195_24606913_W_ENSDART00000088159_1	nrxn1a	12:24605531-24605620	W	3	3	-	ENSDART00000088159	11.11	1.13569e-03	1.13569e-03	77.0114942528736, 79.6875, 80	91.0112359550562, 88.785046728972, 90.2439024390244
16_12005094_12006198_W_ENSDART00000143442_1	P3H3	16:12005471-12005546	W	3	3	-	ENSDART00000143442	-12.24	1.86325e-03	1.86325e-03	97.6811594202899, 98.3516483516484, 96.9047619047619	86.7867867867868, 85.8190709046455, 83.6144578313253
5_30443254_30449937_W_ENSDART00000138464_1	PHLDB1	5:30445483-30445635	W	3	3	-	ENSDART00000138464	21.47	7.50709e-03	7.50709e-03	70.0787401574803, 78.8135593220339, 77.027027027027	100, 90.3225806451613, 100
15_32734486_32739795_W_ENSDART00000161361_1	postnb	15:32736544-32736588	W	3	3	-	ENSDART00000161361	6.61	5.03041e-03	5.03041e-03	31.4267072640278, 32.4977817213842, 32.4859270019975	37.3954902457563, 40, 38.8345384942578
15_32734486_32739795_W_ENSDART00000161361_2	postnb	15:32736926-32736967	W	3	3	-	ENSDART00000161361	5.01	3.37310e-03	3.37310e-03	42.7577207481514, 44.4321206743567, 42.8908661703287	47.4284266531543, 49.4577006507592, 48.2347937048065
18_35891973_35897926_W_ENSDART00000131121_1	ppp1r13l	18:35894338-35894531	W	3	3	-	ENSDART00000131121	-5.56	5.39456e-03	5.39456e-03	100, 100, 99.3031358885017	94.9458483754513, 94.6360153256705, 93.0313588850174
18_8402495_8405209_W_ENSDART00000171974_1	prpf18	18:8404596-8404622	W	3	3	-	ENSDART00000171974	6.26	3.61175e-03	3.61175e-03	4.39882697947214, 5.51181102362205, 3.52112676056338	9.41704035874439, 12.0603015075377, 10.7296137339056
2_32660815_32665092_W_ENSDART00000056645_1	puf60a	2:32664734-32664790	W	3	3	-	ENSDART00000056645	8.37	6.81760e-03	6.81760e-03	55.5125725338491, 53.6400178651184, 56.9230769230769	61.2787723785166, 64.7751155947877, 65.1274651274651
2_32667980_32670820_W_ENSDART00000192586_1	puf60a	2:32668559-32668668	W	3	3	-	ENSDART00000192586	13.80	2.91960e-03	2.91960e-03	17.5271739130435, 16.9491525423729, 20.9150326797386	31.1844077961019, 32.8009828009828, 32.8190743338008
4_72754345_72768990_W_ENSDART00000158902_2	rab3ip	4:72762572-72762649	W	3	3	-	ENSDART00000158902	-44.89	9.04976e-03	9.04976e-03	82.1917808219178, 91.7211328976035, 90.8071748878924	51.6417910447761, 47.5903614457831, 30.8163265306122
4_72754345_72768990_W_ENSDART00000158902_1	rab3ip	4:72757137-72757232	W	3	3	-	ENSDART00000158902	-55.32	6.20658e-04	6.20658e-04	77.2602739726027, 82.1350762527233, 74.4394618834081	29.8507462686567, 20.281124497992, 17.7551020408163
20_30382899_30383795_W_ENSDART00000062441_1	rnaseh1	20:30382982-30383066	W	3	3	-	ENSDART00000062441	5.89	6.17316e-03	6.17316e-03	85.7988165680473, 85.7758620689655, 86.034255599473	92.6923076923077, 90.9565217391304, 91.6305916305916
20_33657794_33683729_W_ENSDART00000157427_9	rock2b	20:33669325-33669416	W	3	3	-	ENSDART00000157427	38.61	2.92573e-03	2.92573e-03	64.2857142857143, 50, 53.7878787878788	93.2432432432432, 90.6666666666667, 100
13_30233265_30234319_W_ENSDART00000100813_1	rps24	13:30233825-30233853	W	3	3	-	ENSDART00000100813	1.26	4.20119e-03	4.20119e-03	5.9611054247697, 5.87369055189263, 5.88778824072942	7.00214183161908, 7.14720688535239, 7.353957829243
15_29385479_29387308_W_ENSDART00000035096_1	serpinh1b	15:29386599-29386646	W	3	3	-	ENSDART00000035096	17.18	4.19233e-03	4.19233e-03	22.3377909856365, 23.4725578184329, 27.8293673824724	42.2993492407809, 42.4907188660142, 40.4036326942482
19_41039045_41041928_W_ENSDART00000131865_1	sgce	19:41039142-41039179	W	3	3	-	ENSDART00000131865	-11.34	2.63460e-04	2.63460e-04	18.3932346723044, 18.043844856661, 20.1741654571843	8.3495145631068, 7.5812274368231, 6.66666666666667
6_49101032_49103026_W_ENSDART00000143369_1	slc25a55a	6:49101850-49101923	W	3	3	-	ENSDART00000143369	-21.23	3.06073e-03	3.06073e-03	33.0078125, 41.4012738853503, 37.4531835205993	18.9655172413793, 16.0087719298246, 13.1849315068493
10_14921176_14929493_W_ENSDART00000128579_1	smad2	10:14929171-14929249	W	3	3	-	ENSDART00000128579	24.08	3.89493e-03	3.89493e-03	64.6017699115044, 71.6129032258065, 67.9245283018868	97.1014492753623, 92.4050632911392, 86.8852459016393
2_32536874_32550996_W_ENSDART00000145603_1	SMARCD3	2:32543009-32543098	W	3	3	-	ENSDART00000145603	29.69	9.74343e-03	9.74343e-03	49.5575221238938, 40, 32.8571428571429	63.013698630137, 72.7272727272727, 75.7575757575758
7_9297634_9303063_W_ENSDART00000128530_1	snrpa1	7:9299872-9299951	W	3	3	-	ENSDART00000128530	-4.31	4.70232e-03	4.70232e-03	96.8866749688667, 95.7333333333333, 94.9822605169792	90.6144496961512, 91.7055469155003, 92.3593185338152
14_36397158_36397667_W_ENSDART00000052562_1	spata4	14:36397279-36397408	W	3	3	-	ENSDART00000052562	-49.46	2.49262e-03	2.49262e-03	91.0714285714286, 100, 84.6153846153846	52.1739130434783, 33.3333333333333, 41.7910447761194
12_31721617_31722847_W_ENSDART00000140550_1	srsf2a	12:31722163-31722303	W	3	3	NMD	ENSDART00000140550	0.42	3.99617e-03	3.99617e-03	0.134331222414124, 0.165920026547204, 0.264375413086583	0.559552358113509, 0.545936671346124, 0.70910290237467
12_31721617_31722847_W_ENSDART00000132753_1	srsf2a	12:31722197-31722303	W	3	3	NMD	ENSDART00000132753	0.59	1.13776e-03	1.13776e-03	0.211091920936481, 0.315248050439688, 0.23132848645076	0.779376498800959, 0.811105911714241, 0.939973614775726
23_4918916_4925002_W_ENSDART00000147982_1	tafazzin	23:4923786-4923871	W	3	3	NMD	ENSDART00000147982	18.90	6.89995e-03	6.89995e-03	49.4456762749446, 59.0128755364807, 55.2631578947368	69.8564593301435, 77.4100719424461, 73.159509202454
11_3246212_3246580_W_ENSDART00000112417_1	timeless	11:3246450-3246492	W	3	3	-	ENSDART00000112417	-4.85	2.65102e-03	2.65102e-03	100, 98.2978723404255, 99.5305164319249	93.5034802784223, 95.3161592505855, 94.4444444444444
23_20123651_20125980_W_ENSDART00000147725_1	tktb	23:20124360-20124389	W	3	3	-	ENSDART00000147725	16.74	6.39853e-04	6.39853e-04	3.06799336650083, 4.2380522993688, 7.3224043715847	23.8447319778189, 20.9248554913295, 20.0757575757576
8_25900151_25902182_W_ENSDART00000127618_1	tmem115, rhoab	8:25900266-25900351	W	3	3	-	ENSDART00000127618	3.59	8.20128e-03	8.20128e-03	12.3919308357349, 14.1292442497262, 13.9293139293139	17.6158940397351, 17.2167707404103, 16.3793103448276
23_5674659_5682794_W_ENSDART00000102766_1	tnnt2a	23:5679809-5679862	W	3	3	-	ENSDART00000102766	-45.22	6.06211e-03	6.06211e-03	100, 100, 100	59.375, 57.1428571428571, 47.8260869565217
7_39447148_39451836_W_ENSDART00000138192_2	tnnt3b	7:39451239-39451259	W	3	3	-	ENSDART00000138192	6.86	4.16295e-03	4.16295e-03	42.058975685463, 40.0591715976331, 39.8473282442748	46.1538461538462, 47.244934233914, 49.1395093372391
7_39446385_39447952_W_ENSDART00000143999_1	tnnt3b	7:39447136-39447147	W	3	3	-	ENSDART00000143999	-16.65	3.91836e-04	3.91836e-04	80.2491103202847, 76.8707482993197, 79.1423001949318	61.899949469429, 63.2834165280089, 61.1177170035672
12_30036960_30038782_W_ENSDART00000148847_1	trub1	12:30037134-30037190	W	3	3	-	ENSDART00000148847	-36.00	3.59221e-03	3.59221e-03	100, 100, 100	65.9259259259259, 66.3865546218487, 59.6774193548387
8_30709756_30721573_W_ENSDART00000133989_1	upb1	8:30715715-30715976	W	3	3	-	ENSDART00000133989	22.79	5.90704e-03	5.90704e-03	32.4324324324324, 32.4324324324324, 39.2857142857143	63.8888888888889, 54.5454545454545, 54.0983606557377
25_22694987_22704016_W_ENSDART00000121791_1	ush1c	25:22700919-22700974	W	3	2	-	ENSDART00000121791	-49.01	9.27785e-04	9.27785e-04	96.6666666666667, 95.3488372093023, 100	na, 50, 46.6666666666667
15_41262409_41265439_W_ENSDART00000152157_1	usp16	15:41263996-41264113	W	3	3	-	ENSDART00000152157	-49.53	3.13420e-03	3.13420e-03	90, 83.3333333333333, 100	53.1914893617021, 35.5555555555556, 36
10_38183237_38194324_W_ENSDART00000166108_1	usp25	10:38185846-38185941	W	3	3	-	ENSDART00000166108	8.34	6.72284e-04	6.72284e-04	11.6477272727273, 13.6507936507937, 11.7948717948718	21.09375, 21.4035087719298, 19.6296296296296
15_24751438_24754012_W_ENSDART00000146107_1	ywhae1	15:24753358-24753398	W	3	3	-	ENSDART00000146107	1.27	8.47694e-03	8.47694e-03	3.48659536046673, 3.69417816226327, 3.98334045279795	4.60982223561314, 5.27969070919415, 5.07172709815882
1_44555803_44564841_W_ENSDART00000179698_1	zdhhc5a	1:44558855-44558990	W	3	3	-	ENSDART00000179698	-11.37	8.42292e-03	8.42292e-03	27.0142180094787, 31.7535545023697, 30	15.3846153846154, 21.4912280701754, 17.7685950413223
